# Supplementary material for: Diagnosis of bacterial urinary tract infection: Utility of urine myeloperoxidase concentration to predict urine culture results in dogs
Source: PLoS One. 2020 May 22;15(5):e0233566. doi: 10.1371/journal.pone.0233566 (PMC7244117; doi:10.1371/journal.pone.0233566)
Supplement: S1 Dataset — (XLSX) [file pone.0233566.s001.xlsx]

## Sheet: MPO data
PATIENT	Culture Result	MPO Final Result	USG normalization value	MPO normalized
A	Negative	32.4786	41	0.792162
B	Negative	27.6324	15	1.84216
C	Negative	30.4003	13	2.33848
D	Negative	17.4868	15	1.16579
E	Negative	13.5957	11	1.23598
F	Negative	9.59524	20	0.479762
G	Negative	32.0662	31	1.03439
H	Negative	28.2784	21	1.34659
I	Negative	391.743	11	35.613
J	Negative	39.2786	31	1.26705
K	Negative	64.6433	49	1.31925
L	Negative	52.3602	32	1.63626
M	Negative	23.4248	33	0.709841
N	Negative	13.324	35	0.380687
O	Negative	22.5096	25	0.900382
P	Negative	89.9137	41	2.19302
Q	Negative	44.8179	28	1.60064
R	Negative	16.8334	28	0.601191
S	Negative	21.4297	40	0.535741
T	Negative	27.1213	20	1.35606
U	Negative	28.8236	28	1.02941
V	Negative	13.9466	13	1.07282
W	Negative	20.9799	41	0.511705
X	Negative	20.7543	40	0.518857
Y	Negative	16.8334	17	0.990198
Z	Negative	33.6166	6	5.60277
AA	Negative	22.1007	15	1.47338
BB	Negative	26.907	39	0.689924
CC	Negative	36.5229	33	1.10675
DD	Negative	234.157	31	7.55346
EE	Negative	153.161	13	11.7816
FF	Negative	106.437	31	3.43346
GG	Negative	3.905	41	0.0952439
HH	Negative	3.905	28	0.139464
II	Negative	3.905	15	0.260333
JJ	Negative	50.8222	50	1.01644
KK	Negative	128.032	45	2.84516
LL	Negative	3.905	10	0.3905
MM	Negative	52.4853	28	1.87447
NN	Negative	3.905	26	0.150192
OO	Negative	20.5893	6	3.43154
PP	Negative	22.3235	26	0.858596
QQ	Negative	29.6674	25	1.1867
RR	Negative	58.1053	11	5.2823
SS	Negative	3.905	40	0.097625
TT	Negative	3.905	17	0.229706
UU	Negative	3.905	39	0.100128
VV	Positive	125.902	31	4.06135
WW	Positive	57.7015	23	1.86134
XX	Positive	95.5	17	3.08065
YY	Positive	143.209	18	4.61965
ZZ	Positive	262.652	16	8.47266
AAA	Positive	585.133	14	18.8753
BBB	Positive	38.8884	12	1.25446
CCC	Positive	156.329	15	5.04289
DDD	Positive	401.388	14	12.948
EEE	Positive	47.9854	14	1.54792
FFF	Positive	159.532	15	5.1462
GGG	Positive	235.671	13	7.60227
HHH	Positive	95.5	18	3.08065
III	Positive	109.342	14	3.52717
JJJ	Positive	44.8222	27	1.44588
KKK	Positive	85.7264	24	2.76537
LLL	Positive	323.915	21	10.4489
MMM	Positive	60.2634	19	1.94398
NNN	Positive	27.3352	13	0.881779
OOO	Positive	26.0467	32	0.840217
PPP	Positive	16.597	43	0.535389
QQQ	Positive	1580.61	20	50.9875
RRR	Positive	86.3619	15	2.78587
SSS	Positive	30.5067	11	0.984086
TTT	Positive	47.9268	14	1.54603
UUU	Positive	38.8875	12	1.25444
VVV	Positive	60.0765	28	1.93795
WWW	Positive	7.7003	23	0.248397
XXX	Positive	160.377	16	5.17346
YYY	Positive	66.0185	14	2.12963
ZZZ	Positive	290.849	23	12.6456
4A	Positive	138.957	21	6.617
4B	Positive	20.1278	19	1.05936
4C	Positive	162.73	23	7.07523
4D	Positive	5.10015	20	0.255007
4E	Positive	284.075	12	23.6729
4F	Positive	3.905	23	0.169783
4G	Positive	3.905	18	0.216944
4H	Positive	3.905	19	0.205526
4I	Positive	39.2036	28	1.40013
4J	Positive	177.591	21	8.45671
4K	Positive	68.5328	9	7.61475
4L	Positive	3.905	13	0.300385
4M	Positive	241.649	15	16.11
4N	Positive	44.8544	12	3.73787
4O	Positive	21.4854	15	1.43236
4P	Positive	59.3284	13	1.91382
4Q	Positive	22.7677	40	0.734441
4R	Positive	248.061	16	8.00196
4S	Positive	3.905	13	0.300385
4T	Positive	3.905	40	0.097625

## Sheet: Validation Data
Results calculated from graphpad
Patient/#	Interpolated MPO value	OD
Pat1 undil	22.1417	0.0055
Pat1 500	207.589	0.321
Pat1 250	107.04	0.137
Pat1 125	52.9926	0.047
Pat2 undil	0	0
Pat2 62.5	36.5678	0.0235
Pat2 31.25	26.4056	0.0105
Pat2 15.6	0	0
Pat3 undil	131.737	0.1815
Pat3 1000	718.115	1.019
Pat3 500	258.783	0.413
Pat4 undil	0	0
Pat4 250	128.717	0.176
Pat4 125	57.2585	0.0535
Pat5 undil	26.8187	0.011
Pat5 1:1	0	0
